# Supplementary material for: Design and Synthesis of Novel Antioxidant 2-Substituted-5,7,8-Trimethyl-1,4-Benzoxazine Hybrids: Effects on Young and Senescent Fibroblasts
Source: Antioxidants (Basel). 2024 Jun 29;13(7):798. doi: 10.3390/antiox13070798 (PMC11274006; doi:10.3390/antiox13070798)
Supplement: Supplementary file 1 [file antioxidants-13-00798-s001.zip]

Archive with 1 entries (1 files):
- antioxidants-3057582-supplementary.pdf
